# Supplementary material for: Scalable and sustainable process of spike spherical Mg(OH)2 adsorbent from magnesite by ammonia-cycle method for dye removal
Source: PLoS One. 2025 Sep 16;20(9):e0332393. doi: 10.1371/journal.pone.0332393 (PMC12440167; doi:10.1371/journal.pone.0332393)
Supplement: S1 File — (ZIP) [file pone.0332393.s001.zip]

Archive with 8 entries (7 files):
- Supporting Information/Adsorption isotherm model.xlsx
- Supporting Information/Adsorption kinetics.xlsx
- Supporting Information/Effects of ammonia cycle times.xlsx
- Supporting Information/Optimization of Mg2+ precipitation.xlsx
- Supporting Information/Optimization of leaching conditions.xlsx
- Supporting Information/The N2 adsorption-desorption  data.xlsx
- Supporting Information/reaction conditions on RRX dye removal efficiency.xlsx
- Supporting Information/
