# Supplementary material for: Scalable and sustainable process of spike spherical Mg(OH)2 adsorbent from magnesite by ammonia-cycle method for dye removal
Source: PLoS One. 2025 Sep 16;20(9):e0332393. doi: 10.1371/journal.pone.0332393 (PMC12440167; doi:10.1371/journal.pone.0332393)
Supplement: S1 File — (ZIP) [file pone.0332393.s001.zip › Supporting Information/Adsorption isotherm model.xlsx]

## Sheet: Adsorption isotherm data
Initial concentration（mg/L）	Equilibrium concentration （mg/L）	Equilibrium adsorption capacity（mg/g）
60	2.83191	57.1681
70	3.74411	66.2559
80	5.03282	74.9672
90	6.26789	83.7321
100	7.66459	92.3354
110	10.6234	99.3766
120	13.0975	106.903
130	16.8643	113.136
140	20.5772	119.423
150	26.768	123.232
160	32.2585	127.742
