# Supplementary material for: Scalable and sustainable process of spike spherical Mg(OH)2 adsorbent from magnesite by ammonia-cycle method for dye removal
Source: PLoS One. 2025 Sep 16;20(9):e0332393. doi: 10.1371/journal.pone.0332393 (PMC12440167; doi:10.1371/journal.pone.0332393)
Supplement: S1 File — (ZIP) [file pone.0332393.s001.zip › Supporting Information/Adsorption kinetics.xlsx]

## Sheet: Adsorption kinetics data
Time（min）	The concentration of the solution at time t（mg/L）	The adsorption amount of the adsorbent at time t（mg/g），qt	t/qt		log(qe-qt)
10	21.125	58.875	0.16985		1.83775
20	19.5875	60.4125	0.33106		1.82793
30	17.775	62.225	0.48212		1.81608
40	17.5125	62.4875	0.64013		1.81433
50	17.45	62.55	0.79936		1.81391
60	17.0375	62.9625	0.95295		1.81116
80	15.8875	64.1125	1.24781		1.80337
100	14.0625	65.9375	1.51659		1.79072
120	13.15	66.85	1.79506		1.78426
150	9.4875	70.5125	2.12728		1.7573
180	9.0625	70.9375	2.53744		1.75406
