# Supplementary material for: Scalable and sustainable process of spike spherical Mg(OH)2 adsorbent from magnesite by ammonia-cycle method for dye removal
Source: PLoS One. 2025 Sep 16;20(9):e0332393. doi: 10.1371/journal.pone.0332393 (PMC12440167; doi:10.1371/journal.pone.0332393)
Supplement: S1 File — (ZIP) [file pone.0332393.s001.zip › Supporting Information/Effects of ammonia cycle times.xlsx]

## Sheet: ammonia cycle times
ammonia cycle times	Mg2+ precipitation rate	standard deviation
1	85.6	2.1
2	84.9	1.8
3	85.4	1.5
4	83.7	2.2
5	85.7	1.8
