# Supplementary material for: Scalable and sustainable process of spike spherical Mg(OH)2 adsorbent from magnesite by ammonia-cycle method for dye removal
Source: PLoS One. 2025 Sep 16;20(9):e0332393. doi: 10.1371/journal.pone.0332393 (PMC12440167; doi:10.1371/journal.pone.0332393)
Supplement: S1 File — (ZIP) [file pone.0332393.s001.zip › Supporting Information/Optimization of Mg2+ precipitation.xlsx]

## Sheet: NH3H2O Mg2+ molar ratio
NH3H2O/Mg2+ molar ratio	Mg2+ precipitation rate	standard deviation
6	43.1008	3.2
7	52.4031	3.5
8	61.3953	1.8
9	77.6744	2.7
10	77.9845	1.6

## Sheet: magnesium ion concentration
Magnesium ion concentration (mol/L)	Mg2+ precipitation rate	standard deviation
0.1	28.6	1.8
0.4	59.14	2.2
0.7	82.9567	1.8
1	85.5199	3.1
1.3	85.9531	2.1

## Sheet: reaction temperature
reaction temperature	Mg2+ precipitation rate	standard deviation
30	72.4572	1.8
40	80.0086	2.5
50	82.4658	1.9
60	85.4623	2.3
70	83.0051	1.7

## Sheet: reaction time
reaction time	Mg2+ precipitation rate	standard deviation
0.2	67.7189	2.2
0.5	77.8	1.8
1	85.499	2.4
2	85.8067	2.1
3	86.1	1.6
