# Supplementary material for: Scalable and sustainable process of spike spherical Mg(OH)2 adsorbent from magnesite by ammonia-cycle method for dye removal
Source: PLoS One. 2025 Sep 16;20(9):e0332393. doi: 10.1371/journal.pone.0332393 (PMC12440167; doi:10.1371/journal.pone.0332393)
Supplement: S1 File — (ZIP) [file pone.0332393.s001.zip › Supporting Information/Optimization of leaching conditions.xlsx]

## Sheet: (NH4)2SO4 concentration
Magnesium ion concentration (mol/L)	Mg2+ precipitation rate	standard deviation
0.65455	16.76	2.7
1.31212	33.53	3.3
2	64.76	3.2
2.4	91.46	3.5
2.8	92.3	2.8

## Sheet: reaction temperature
reaction temperature	Mg2+ precipitation rate	standard deviation
80	53.7736	3.2
90	78.5535	3.5
100	91.5	2.8
110	91.7	2.7
120	92	2.6

## Sheet: reaction time
reaction time	Mg2+ precipitation rate	standard deviation
0.5	54.8765	2.6
1	91.25	3.1
1.5	93.4	3.2
2	93.6	2.3
2.5	93.8	1.9
