# Supplementary material for: Scalable and sustainable process of spike spherical Mg(OH)2 adsorbent from magnesite by ammonia-cycle method for dye removal
Source: PLoS One. 2025 Sep 16;20(9):e0332393. doi: 10.1371/journal.pone.0332393 (PMC12440167; doi:10.1371/journal.pone.0332393)
Supplement: S1 File — (ZIP) [file pone.0332393.s001.zip › Supporting Information/The N2 adsorption-desorption data.xlsx]

## Sheet:  adsorption-desorption data
Relative Pressure (P/Po)	Quantity Adsorbed (cm3/g STP)	Relative Pressure (P/Po)	Quantity Adsorbed (cm3/g STP)
0.00527	5.7262	0.99411	93.3139
0.00783	6.5985	0.9769	84.8181
0.00971	7.16649	0.96221	76.6652
0.01012	7.31019	0.93714	68.3676
0.02936	10.2106	0.9099	63.2017
0.05681	11.707	0.88371	59.5988
0.0799	12.528	0.8583	56.5224
0.10008	13.1522	0.85069	55.4279
0.12011	13.7449	0.82492	52.8575
0.14014	14.2714	0.80113	50.5262
0.16013	14.7809	0.75147	45.8176
0.18013	15.25	0.70073	41.4663
0.20019	15.7004	0.65079	37.6059
0.25004	16.7749	0.60072	34.1401
0.30043	17.8582	0.55062	31.1272
0.35046	18.9827	0.50094	28.0917
0.4001	20.1219	0.45233	22.6532
0.45006	21.3472	0.39982	20.6948
0.50006	22.6054	0.33164	18.9626
0.55003	23.8675	0.28128	17.7912
0.59995	25.2065	0.25026	17.0771
0.64999	26.6688	0.20016	15.933
0.69995	28.3729	0.14024	14.473
0.74983	30.48
0.79971	33.2305
0.82016	34.7277
0.85011	37.1867
0.87473	39.8345
0.89962	43.4312
0.92411	48.6012
0.94862	56.2651
0.97245	68.0847
0.98014	74.2068
0.98903	84.2052
0.99411	93.3139
