# Supplementary material for: Scalable and sustainable process of spike spherical Mg(OH)2 adsorbent from magnesite by ammonia-cycle method for dye removal
Source: PLoS One. 2025 Sep 16;20(9):e0332393. doi: 10.1371/journal.pone.0332393 (PMC12440167; doi:10.1371/journal.pone.0332393)
Supplement: S1 File — (ZIP) [file pone.0332393.s001.zip › Supporting Information/reaction conditions on RRX dye removal efficiency.xlsx]

## Sheet: pH value
ph value	The removal rate of Reactive Red X-3B (%)	standard deviation
3	92.1	2.2
5	88.3	2.5
7	88.75	2.3
9	86.7	1.8

## Sheet: Adsorption time
Adsorption time(min)	The removal rate of Reactive Red X-3B (%)	standard deviation
5	42	1.8
10	84.2	2.5
20	93.25	1.6
30	93.38	2.2
40	94.5	1.4

## Sheet: Dosage
Dosage (g)	The removal rate of Reactive Red X-3B (%)	standard deviation
0.05	61.09	2.8
0.1	77.99	2.5
0.15	92.22	2
0.2	92.575	2.5
0.25	92.74	1.4

## Sheet: Settling time
Settling time(min)	The removal rate of Reactive Red X-3B (%)	standard deviation
15	41.13	2.6
30	65.63	2.7
60	87.36	1.9
90	91.6	2.2
120	92.1	1.9
